# Supplementary material for: In Vitro Antiviral Activity of α-Mangostin against Dengue Virus Serotype-2 (DENV-2)
Source: Molecules. 2021 May 19;26(10):3016. doi: 10.3390/molecules26103016 (PMC8158742; doi:10.3390/molecules26103016)
Supplement: Supplementary file 1 [file molecules-26-03016-s001.zip]

Archive with 1 entries (1 files):
- molecules-1164394-supplementary.pdf
